# Supplementary material for: Analysis of the causes of spawning of large-scale, severe malarial epidemics and their rapid total extinction in western Provence, historically a highly endemic region of France (1745–1850)
Source: Malar J. 2014 Feb 28;13:72. doi: 10.1186/1475-2875-13-72 (PMC3939818; doi:10.1186/1475-2875-13-72)
Supplement: Additional file 3 — Populations and altitudes for the communes mentioned in the studied areas. Communes: in France, a commune is the smallest administrative division of the territory. This subdivision dates only from the revolutionary period (1793) and generally corresponds to towns or villages with the surrounding land. For the communes located on the right bank of the Rhone River, which are not located in Provence, the department on which they depend is mentioned: Gard. Populations correspond to the census of 1793, n.k. = means “not known”. Altitudes: four altitudes are given: minimal, maximal, those of the town hall, which provides an approximate indication of the average altitude of inhabited areas and approximate mean altitudes. As commune areas can vary over the centuries, these values correspond to the current data. The mean elevation of a community corresponding to the sum of all the altitudes measured divided by the number of the latter; the accuracy of the measurement depends on the number of quoted points assessed. Almost all of the data are collected from [269,270]. [file 1475-2875-13-72-S3.xls]

## Sheet: .csv)Temp1745_1850(1)
Communes	Population in 1793	Altitude in meters
		min.	max.	town hall	mean
Avignon	24	10	122	19	20
Villeneuve-lez-Avignon (Gard)	3.3	9	181	30	~31
Aramon (Gard)	2.2	7	155	20	~21
Morières (actually Morières-lès-Avignon)	n.k.	25	116	34	37
Arles	20	0	57	5	19
Tarascon	9.069	3	200	10	8
Beaucaire (Gard)	8.51	1	156	8	~10
Fontvieille	1.613	0	245	22	20
Bellegarde (Gard)	880	1	102	5	~5
Berre (actually Berre l'Etang)	1.63	0	146	1	1
Martigues	6.695	0	187	12	94
Saint Chamas	2.759	0	191	30	10
Istres	2.081	0	120	20	6
Marignane	1.532	0	100	10	~10
Vitrolles	1.045	0	255	120	134
Saint Mitre (actually Saint Mitre les Remparts)	988	0	181	90	88
Velaux	954	27	270	130	120
Châteauneuf-les-Martigues	571	0	203	40	40
Fos	550	0	39	9	9
Rognac	511	0	271	20	27
Bouc (actually Port-de-Bouc)	n.k.	0	68	5	2
